# Supplementary material for: Interaction between genetic regions responsible for the starch properties in non-glutinous rice varieties in Hokkaido, Japan
Source: Breed Sci. 2024 Mar 22;74(2):159–65. doi: 10.1270/jsbbs.23087 (PMC11442103; doi:10.1270/jsbbs.23087)
Supplement: Supplementary file 2 — Supplemental Table [file 74_159_s2.xlsx]

## Sheet: TS1
	Supplemental Table 1. Positions of markers and genotypes of F5 lines.
	Marker name	Chromosome	Position (bp)	KGa	HK332b	1	2	3	4	5	6	7	8	9	10	11	12	13	14	15	16	17	18	19	20	21	22	23	24	25	26	27	28	29	30	31	32	33	34	35	36	37	38	39	40	41	42	43	44
	FA0625	1	6918	A	B	A	A	A	A	B	A	B	B	B	A	B	B	B	B	B	B	A	A	A	B	B	B	A	A	A	B	A/B	A	B	A	A	A	A	B	B	A	A	B	A	A	B	B	A	A
	FA0636	1	2073706	A	B	B	A/B	A	A	B	B	B	B	B	A	B	B	B	B	B	A	B	A	A	B	A/B	B	B	A	B	B	A	A	B	A	A	A	A	B	B	A	A	A	A	A	B	B	A	A
	FA2295	1	3335107	A	B	B	A	B	A	B	B	B	B	B	A	B	B	B	B	B	A	B	A	A	B	A/B	B	B	A	B	B	A	A	B	A	A	A	A	B	B	A	A	A	A	A	B	B	A	A
	FA2299	1	4592661	A	B	B	A	B	A	B	B	B	B	A	A	B	A	B	B	B	A	B	A	A	B	A/B	B	B	B	B	B	A	B	B	A	A	A	A	B	B	A	A	A	A	A	A	A	B	A
	FA5158	1	6000445	A	B	B	A	A	B	B	B	B	A	A	B	A	A	B	B	B	A	B	A	A	B	A/B	A	B	B	B	B	A	A/B	B	A	A/B	A	B	B	B	A	A	A	A	A	A	A	B	A
	FA2310	1	7130176	A	B	B	A/B	A	B	B	B	B	A	A	A	A	B	B	B	B	A	B	A	A	B	A/B	B	A/B	B	B	B	A	A/B	A/B	A	A/B	A	B	A/B	B	A	A/B	A	A	A	A	A	B	A
	FA6401	1	10715298	A	B	B	B	A	B	B	A	A	A	A	A	B	B	A	B	A	A	A	A	B	B	A/B	A	A	B	B	B	A	A	A	B	B	B	B	B	A	A	A/B	A	B	B	B	B	A	A
	FA6402	1	12360451	A	B	B	B	A	B	B	A	A	A	A	B	B	B	A	B	A	B	A	B	B	A	A/B	B	A	B	B	B	A	A	A	B	B	B	A	B	A	A	A/B	A	B	B	B	B	A	A/B
	FA2321	1	14507905	A	B	B	B	A	B	B	A	A	A	B	B	B	A	A	B	A	B	A	B	B	A	A/B	B	A	B	B	B	B	B	A	B	B	B	A	B	A	A	A/B	A	B	B	B	B	B	A/B
	FA1923	1	15810594	A	B	B	B	A	B	B	A	A	A	B	B	B	A	A	B	A	B	B	A	B	A	A	B	A	B	B	B	B	B	A	B	B	B	A	A/B	A	B	A/B	A	B	B	A	A	B	A/B
	FA0074	1	17196902	A	B	B	B	A	B	B	A	A	A	B	B	B	A	A	B	A	B	B	A	B	A	A	B	A	B	B	B	B	B	A	B	B	B	A	A/B	A	B	A/B	A	B	B	A	A	B	A/B
	FA2327	1	18626466	A	B	B	A/B	A	B	B	A	A	A/B	B	B	B	A	A	B	A	B	A	B	B	A	A	A	A	B	B	B	B	B	A	B	B	B	A	A/B	A	B	A/B	A	B	B	B	B	B	B
	FA0080	1	19890642	A	B	B	A/B	A	B	B	A	A	A/B	B	B	B	B	A	B	A	B	B	A	B	A	A	A	A	B	B	B	B	B	A	B	B	B	A	B	A	B	B	A	B	B	A	A	B	B
	FA1779	1	21118454	A	B	B	A/B	A	B	B	A	A	A/B	B	B	B	B	A	B	A	B	B	A	A/B	A	A	A	A	A	B	B	A	B	A	B	B	B	A	B	A	B	A	A	B	B	A	A	B	B
	FA6165	1	22917620	A	B	B	A/B	B	B	A/B	A	A	B	B	B	B	B	B	A	A	B	A	B	A	A	A	B	A	A	A	A/B	A	B	A	B	B	B	A	B	A	B	A	A	B	B	B	B	B	B
	FA0090	1	24023377	A	B	B	A	B	B	B	A	A	B	B	B	A	B	B	A	A	B	B	B	A	A	A	B	A	A	A	A	A	B	A	B	B	B	A	A	A	B	A	A	B	B	A	A	B	B
	FA0711	1	25230022	A	B	A	A	B	B	B	A	A	B	B	B	A	B	B	A	A	B	B	B	A	A	A	B	A	A/B	A	B	A	B	A	A	B	B	B	A	A	B	A	A	B	B	A	A	B	B
	FA2346	1	27318303	A	B	B	A	B	B	B	A	A	B	B	B	A	B	B	A	A	B	A	B	A	A/B	A	B	B	B	A	B	A	B	A	A	B	A	B	B	A	B	A	A	A	B	A	B	B	B
	FA0101	1	28607327	A	B	B	A	B	B	B	A	A	B	B	B	A	B	B	A/B	A	B	B	A/B	A	A	A	B	A	B	A	B	A	B	A	B	A	B	B	A	A	B	A	A	A	B	A	A/B	B	B
	FA1902	1	31081188	A	B	B	A	B	B	B	A	B	B	B	B	B	B	A/B	B	B	B	A	A/B	B	A	A	B	A/B	B	A	A/B	B	B	A	B	A	B	B	B	A	B	A	A	A	B	A/B	A/B	B	B
	FA3562	1	32284104	A	B	A	A	B	A	B	A	B	B	A	B	B	B	A/B	B	B	B	B	B	B	A	A	B	A/B	B	A	A/B	A	B	A	B	A	B	B	B	A	A	A	A	A	B	A	B	B	B
	FA3591	1	33409665	A	B	B	A	B	A	B	A	B	B	A	B	B	A	A	B	B	B	B	B	B	B	A	B	A/B	A	A	A/B	A	B	A	B	A	A	B	B	A	B	A	A	A	B	A	B	B	B
	FA1883	1	34577796	A	B	A	A	B	A	B	A	B	B	A	B	B	B	A	B	B	B	A	A/B	B	B	A	B	A/B	A	A	A/B	A	B	A	B	A	A	B	B	A	B	A	A	A	B	B	A	B	B
	FA5662	1	37337260	A	B	A	A	A	A	A	A	B	B	B	B	B	B	A	B	B	A	B	A	A	B	B	B	A	A	A	B	A	B	A	A	B	A	B	B	A	B	A	A	A	B	A	B	B	B
	FA0748	1	38483177	A	B	A	A	A	A	A	A	B	B	B	B	B	B	A	B	B	A	A	B	A	A	B	B	A	A	A	B	A	B	A	B	B	A	B	B	A	B	A	B	A	B	B	B	B	B
	FA2379	1	39743313	A	B	A	B	A	A	A	A	B	B	B	B	A	B	A	B	B	A	B	A	A	A	B	B	A	B	B	B	A	B	A	B	B	A	B	B	A	B	B	A	A	B	A	B	B	B
	FA5664	1	42870274	A	B	B	B	B	A	A	B	A	B	B	B	B	A/B	A	B	B	A	B	A	B	A	B	B	B	B	B	B	B	B	A	B	B	A	B	B	A	B	B	B	A	B	A	B	B	B
	FA5665	2	60863	A	B	A	A	B	B	B	A	B	B	B	B	B	A	B	A	A	B	A	B	A	B	A	A	A	A	B	A	B	B	A	B	A	B	A	A	A	B	A	A	A	A	A	A	B	A
	FA0762	2	1291485	A	B	A	A	B	B	A	A	B	B	B	B	B	A	B	A	A	A	A	A/B	A	B	A	A	A	A	B	A	B	B	A	B	A	B	A	B	A	B	A	A	A	A	A	A	B	A
	FA0135	2	2633802	A	B	A	A	A	B	A	A	B	B	B	B	B	A	B	A	A	A	A	A/B	A	B	A	A	A	A	B	A	B	B	A	B	A	B	A	B	A	B	A	A	A	A	A	A	B	A
	FA1792	2	4333180	A	B	A	A	A	B	A	A	B	B	B	B	B	A	B	A/B	A	A	A	B	A	A/B	A	A	A	A	B	A	B	B	A	A	A	B	A	B	A	B	A	A	A	A	B	B	B	A
	FA6200	2	5618734	A	B	A	A	A	B	A	A	B	B	B	B	B	A	B	B	A	A	A	A	A	A	A	A	A	A	B	A	B	B	A	A	A	B	-	B	A	B	A	A	A	A	A	A	B	A
	FA6403	2	7183652	A	B	A/B	B	A	B	A	B	B	B	B	B	B	A	B	B	B	A	B	A	A	A	A/B	A	A	A	B	A	A	B	A	A	A	B	A	B	A	A	B	A	A	A	A	A	B	A
	FA6404	2	12211811	A	B	A	B	B	A	A	A	B	B	B	B	B	A	B	B	B	B	B	B	A	A	B	A/B	A	A	B	A	B	B	B	A	B	B	A	B	A	A	A/B	B	A	A	A	A	B	B
	FA0159	2	15330608	A	B	A	B	B	A	A	A	A	B	B	B	B	A	B	B	B	B	B	A/B	A	A	B	A/B	A	A	B	A	B	B	B	A	B	B	A	B	A	A	A/B	B	A	A	B	A	B	B
	FA1962	2	16762351	A	B	A	B	B	A	A	A	A	B	B	B	B	A	B	B	B	B	B	A/B	A	A	B	B	A	A	B	A/B	B	B	B	A	B	B	A	A	A	A	A/B	B	A	A	B	A	B	B
	FA0803	2	19229961	A	B	B	B	B	B	A	A	A	B	B	B	B	A	B	B	B	A	B	A/B	B	A	B	A	A	B	B	A/B	A/B	B	A	B	B	B	B	A	A	A	A/B	B	A	B	B	A	B	B
	FA2444	2	22397933	A	B	B	A	B	B	B	A/B	A	A	B	B	B	B	B	B	B	A	B	A	A	B	B	A	B	B	B	B	A	B	A	B	A	A	B	A	A	A	A	B	A	A/B	A	A/B	B	A
	FA0818	2	23670708	A	B	B	A	B	B	B	A/B	A	A	A	B	B	B	A	A	B	A	B	A/B	A	B	B	B	B	B	B	B	A	B	A	B	A	A	B	A	A	A	A	B	A	A/B	B	B	B	A
	FA0176	2	25592080	A	B	B	A	B	B	B	A	A/B	A	A	B	B	B	B	A	B	B	A	A/B	B	B	B	B	A	B	A	B	A	B	A	B	A	B	B	A	A	A	A	B	A	A/B	B	A	B	A
	FA0834	2	27086508	A	B	B	A	B	B	A/B	A	A	A	A	A	B	B	B	A	B	B	A	A	B	B	B	A	A	B	A	A	B	B	A	B	A/B	B	B	A	A	A	A	B	A	A/B	B	B	A	A
	FA2462	2	28513173	A	B	A	A	B	B	A	A	B	A	A	B	B	B	B	A	B	B	B	B	B	B	B	A	A	B	A	A	B	B	A	B	A/B	B	B	B	A	A	A	B	A	A/B	A	A/B	B	A
	FA0851	2	32488639	A	B	A/B	B	A/B	B	A	A/B	B	A	A	A	B	A	B	B	B	A/B	A	A	B	B	B	A	A	B	A	A	B	B	A	A	A/B	B	B	A/B	A	A	A	B	A	B	B	B	B	A
	FA0186	2	34244837	A	B	A/B	B	B	B	A	B	B	A	A	A	B	A	A/B	B	B	B	A	A/B	B	B	B	A	B	B	A	A	B	B	A	A	B	B	B	A/B	A	B	A	B	A	B	A	B	B	A
	FA0189	2	35685508	A	B	B	A/B	B	A/B	A	A/B	B	B	A	A	B	A	A	B	B	B	A	A/B	B	B	A	A	A/B	B	A	A	B	B	A	A	B	B	A	A/B	A	B	A	B	A	B	A	B	B	A
	FA6405	3	1527904	A	B	A/B	A	A	A/B	B	B	A	A	A	B	A/B	B	B	B	A	A	A	A	B	B	B	A	B	A	A	B	B	B	A	A	B	A	B	B	A	A	A	B	A	A	A	A	B	A/B
	FA0195	3	3009920	A	B	A/B	A	A	A	B	B	A	A	A	B	A/B	B	B	B	A	A	B	A	B	B	B	A	B	A	A	A	B	B	A	A	B	A	B	B	A	A	A	B	B	A	B	B	B	B
	FA0197	3	4468103	A	B	B	A	A	A	B	A	A	A	B	B	A/B	B	B	A	A	A	B	A	B	B	A/B	A	A/B	A	A	A/B	A	B	A	A	B	B	B	B	A	A/B	A	B	B	A	B	B	B	B
	FA1978	3	5598569	A	B	-	-	B	A	B	A	A	A	-	B	B	B	B	A	A	A	B	A	B	B	B	A	-	-	-	-	A	-	-	-	-	-	B	-	A	A/B	A	-	B	A	B	B	B	B
	FA0876	3	6975221	A	B	B	B	A/B	A	B	A	A	A	B	B	B	B	B	A	A	A/B	B	A	A/B	B	B	A	A/B	A	A	A	B	B	A	B	B	B	B	B	A	A/B	A	B	B	A	B	B	B	B
	FA1979	3	8531137	A	B	B	A	B	A	B	A	A	A	B	A	B	B	B	A	A	A/B	B	A	B	B	A	A	A/B	B	A	A	B	B	A	B	B	B	B	B	A	A	A	B	B	A	B	B	B	B
	FA2497	3	10204221	A	B	B	A	A	A	A	A	A	B	B	A	B	B	A	A	A	B	A	B	B	B	A	A	A	B	B	A	B	B	A	B	B	B	B	B	A	A	B	B	B	B	B	B	B	B
	FA0210	3	11883862	A	B	B	A	A/B	A	B	A	A/B	B	B	A/B	B	B	A	A	A	B	A	B	A	B	A	A	A	B	B	A	A	B	A	A	B	B	A	B	A	A	B	A	B	B	B	B	B	B
	FA2517	3	14171041	A	B	A/B	A	A/B	B	B	A	A/B	B	B	B	B	B	A	A	A	B	A	B	A	B	A	B	A	B	B	A	A	A/B	A	A	B	B	B	B	A	A	B	A	B	B	B	B	B	B
	FA6156	3	15914325	A	B	B	A	A	B	B	A	A/B	B	B	B	B	B	A	A	A	B	A	B	A	B	A	B	A	B	B	A/B	A	A	A	A	A	B	A	B	A	B	B	A	B	B	B	B	A	B
	FA0217	3	17359999	A	B	B	A	A	B	B	A	A/B	B	B	B	B	B	A	B	A	B	A	A	A	A/B	B	B	A	B	A	A	A	A	A	A	A	B	A	B	A	B	A	A	B	B	B	A	A	A
	FA0218	3	18462395	A	B	B	A	A	B	B	A	B	B	B	B	B	B	A	B	A	B	A	A	A	A/B	B	B	A	B	A	A	A	A	A	A	A	B	A	B	A	B	A	A	B	B	B	A	A	A
	FA2535	3	19655155	A	B	B	A	A	B	B	A	B	B	B	B	B	B	A	B	A	B	A	B	A	A/B	B	B	A	B	A	A	A	A	A	A	A	B	A	B	A	B	A	A	B	B	B	B	A	A
	FA0914	3	20815071	A	B	B	A	A	B	B	A	B	B	B	B	B	B	A	B	A	B	A	A	A	A/B	B	B	A	B	A	A	A	A	A	A	A	B	A	B	A	B	A	A	B	B	B	A	A	A
	FA6020	3	22199791	A	B	B	A	A/B	B	B	A	B	B	B	B	B	B	B	B	A	B	A	B	A	A	B	B	A	B	A	A	A	A	A	A	A	B	B	A	A	B	A	B	B	B	B	B	A	A
	FA0924	3	24233477	A	B	B	A	A/B	B	A	A	A/B	A	B	A	B	A	B	A	A	B	A	A	A	A	A	B	A	A	A	A	A	A	A	A	A	B	B	A	A	B	B	B	B	A	B	A	A	A/B
	FA0229	3	25722435	A	B	A	A	A	B	A	A	A	A	B	A	B	A	A	A	A	B	A	A	A	A	A	B	A	A	A	A	B	A	A	A	A	A	B	A	A	B	A	B	B	A	B	A	A	A
	FA0231	3	26858590	A	B	A/B	A	B	B	A	A	A	A	B	A	B	A	A/B	A	A	B	A	A	A	A	A	B	A	A	A	A	A/B	A	A	A/B	A	B	B	A	A	A	A	A/B	B	A	B	A	A	A
	FA5875	3	30192307	A	B	B	A	B	B	A	A	A	B	B	B	A/B	B	A	A/B	A	A/B	A	A/B	A	A	A	B	A	A	A	A	A/B	A	A	B	A	A	A	B	A	B	A	B	B	B	B	B	A	B
	FA0238	3	31429682	A	B	B	A	B	B	A	A	A	B	B	B	B	B	A	A/B	A	A/B	A	A/B	A	A	A	B	A	A	B	A	A	A	A	B	A	A	A	B	A	A	B	B	A	B	A	B	A	B
	FA3667	3	32714191	A	B	B	A	A	B	A	A	B	B	B	B	B	B	B	A/B	A	A/B	A	A/B	A	A	A	B	A	A	B	A	A	A	A	A	B	A	A	B	A	A	B	B	A	A	A	A	A/B	B
	FA3696	3	33903010	A	B	B	A	A	B	A	A	B	B	B	B	B	B	B	A/B	B	A/B	B	A/B	B	A	A	B	A	B	B	A	B	A	A	A	B	B	A	B	A	A	B	B	A	A	A	A	A/B	B
	FA3717	3	34914785	A	B	B	B	A	B	A	A	B	B	B	B	B	B	B	B	B	A/B	B	A/B	B	B	A	B	A	B	B	A	B	B	A	A	B	B	A	B	A	A	B	B	A	B	A	B	B	B
	FA2556	3	36187187	A	B	B	B	A	B	A	A	B	A	B	B	B	B	B	B	B	A	B	A	B	B	A	B	A	A	B	A	B	B	A	A	B	B	A	B	A	A	B	B	A	B	A	B	B	A
	FA6115	4	9811	A	B	A/B	B	A/B	B	B	B	B	B	B	B	B	B	A	A	A	A	A	A	A	A/B	A/B	B	B	A	A	B	B	B	B	A	B	A	B	B	B	B	A	B	B	B	B	B	B	A
	FA0970	4	4049199	A	B	A	B	A	B	B	B	B	B	B	B	A/B	B	A	A	A	A	A	A/B	A	A/B	A/B	A	B	A	A	B	A	B	B	A	B	A	B	B	B	A	A	A/B	B	B	B	A	B	A
	FA0975	4	5150930	A	B	A	B	A	B	A	B	A	B	B	B	A/B	B	B	B	A	A	A	A/B	A	A/B	B	A	B	A	A	B	A	B	B	B	B	B	B	B	B	A	A	B	B	B	B	A	B	A
	FA5190	4	7089840	A	B	A	B	A	A/B	A/B	B	A	B	B	B	A/B	B	B	B	B	A	B	A	A	A	B	A	B	A	A	A	A	B	B	A/B	A	B	B	B	B	A	A	B	B	B	B	B	B	A
	FA0260	4	8299249	A	B	A	B	A	A/B	A/B	B	A	B	B	B	A/B	B	B	B	B	A	A	A/B	A	A	B	A	B	A	A	A	A	B	B	A/B	A	B	B	B	B	A	A	B	B	B	B	A	B	A
	FA0989	4	9429191	A	B	A	B	A	B	A/B	B	A	B	B	B	A/B	B	B	B	B	A	A	A/B	A	A	B	A	B	A	A	A	A	B	B	A/B	A	B	B	B	B	A	A	B	B	B	B	A	B	A
	FA2044	4	10632478	A	B	A	B	A	B	A/B	B	A	B	B	B	A/B	B	B	B	B	A	A	A/B	A	A	B	A	B	A	A	A	A	B	B	A/B	A	B	B	B	B	A	A	B	B	B	B	A	B	A
	FA0264	4	11868695	A	B	A	B	A	B	A/B	B	A	B	B	B	A/B	B	B	B	B	A	A	A/B	A	A	B	A	B	A	A	A	A	B	B	A/B	A	B	B	A	B	A	A	B	B	B	B	A	B	A
	FA1002	4	13465462	A	B	A	B	A	B	A/B	B	A	B	B	B	A/B	B	B	B	B	A	A	A/B	A	A	A	A	B	A	A	A	A	B	B	A/B	A	B	B	A	B	A	A	B	B	B	B	A	B	A
	FA2041	4	14652053	A	B	A	B	A	B	B	B	A	B	B	B	A/B	B	B	B	B	A	A	A/B	A	A	A	A	B	A	A	A	A	B	B	A/B	A	B	B	A	B	A	A	B	B	B	B	A	B	A
	FA2687	4	15849256	A	B	A	B	A	B	B	B	A	B	B	B	A/B	B	B	B	B	A	B	A	A	A	A	A	B	A	A/B	B	A	B	B	A/B	A	B	B	A	B	A	A	B	B	B	B	B	B	A
	FA1013	4	17045953	A	B	A	B	A	B	B	B	A	B	B	B	A/B	B	B	A	B	B	A	A/B	A	A	A	A	B	A	A/B	A	B	B	B	A	A/B	B	B	A	B	A	A	B	B	B	B	A	B	A
	FA3746	4	18602873	A	B	A	B	A	A/B	B	B	A	B	B	B	B	B	B	A	B	B	B	B	A	A	A	A	B	A	A/B	A	B	A/B	B	A	A/B	A	B	A	B	A	A	B	A	B	A	B	A/B	A
	FA2721	4	19757753	A	B	A	B	A	A	B	A	A/B	B	B	B	B	B	B	A	A	B	A	B	B	A	A	A	A/B	B	B	A	B	A	A	A	A/B	A	B	A	A	B	B	B	A	B	A	B	A/B	A/B
	FA0275	4	21072150	A	B	B	B	A	A	B	A	A/B	B	A	A	B	B	B	A	A/B	B	A	A/B	B	A	B	A	A/B	B	B	A	B	A	A	A	B	A	B	B	A	B	B	B	A	B	A	A	A/B	B
	FA2772	4	22457830	A	B	B	B	A	A	B	B	B	B	A	A	B	B	A	A	A/B	B	A/B	B	A/B	A	B	A	A/B	B	B	A	B	A	A	A	B	A	B	B	A	B	B	B	A	A	A	A	A	B
	FA6406	4	23558701	A	B	B	A/B	A	A	B	B	B	B	A	A	B	B	A	A	A	B	A	B	A/B	A	B	B	A/B	B	B	A	B	A	A	A	B	A	B	B	A	B	B	A	A	A	A	A	A	B
	FA6407	4	25539961	A	B	B	A/B	A	A	B	B	B	B	B	A	B	B	A	A	A	B	A	B	A/B	A	B	B	B	B	B	B	B	A	A	A	B	A	A	B	A	B	B	A	A	A	A	A	B	A
	FA6408	4	28430973	A	B	B	A	A	A	B	B	B	B	B	B	A	B	A	A	A	B	A	B	A/B	A	A	B	B	A/B	B	A	B	A	A	A	A	B	A	B	A	A/B	B	A	B	B	B	B	A	A
	FA6409	4	30926047	A	B	B	A	B	A	B	B	B	A	B	B	A	B	B	A/B	A	B	A	B	B	A	A	B	B	A	B	A	A	A	A	A/B	A/B	B	A	B	A	A	B	A	B	B	B	B	A	A
	FA2899	4	32063474	A	B	B	A	B	A	B	B	A	A	B	B	A	B	B	A	A	B	A	B	B	A	B	B	B	A	B	A	A	A	A	A/B	A/B	B	A	B	A	A	B	A	B	B	B	B	A	A
	FA0296	4	33225262	A	B	B	A	B	A	B	B	A	A	B	A	A	A	B	A	A	B	A	A/B	B	A	B	A/B	B	A	B	A	A	A	B	A/B	A/B	A/B	A	B	A/B	A	B	A	B	B	B	B	A	A
	FA0299	4	35435056	A	B	B	B	A	A	B	B	A	A/B	B	A	A	A	B	A	A	B	A	A	B	B	A	A	A	A	A/B	A	A	A	B	A	A	A/B	A	A	B	A	A	A	B	B	A	A	A	B
	FA2942	5	591761	A	B	B	B	B	B	A	A	A	A	A/B	B	B	B	A	B	A	A	A	A	A	B	B	A/B	A	B	A/B	A	B	B	B	A	B	A	A	B	B	A	B	B	B	A	B	A	B	A
	FA2071	5	1764430	A	B	B	B	B	B	A	A	B	A	B	B	A	B	B	B	A	A	A	A/B	A	B	B	A/B	A	B	A/B	A/B	B	B	A	B	B	A	A	B	A/B	A	B	B	B	A	A	B	B	A
	FA0307	5	2838818	A	B	B	B	B	B	A	A	B	A	A/B	A	A	B	B	B	A	B	A	A/B	B	A	B	A	A	B	A/B	B	B	B	A	B	B	B	A	B	A	A	B	B	B	A	A	B	B	A
	FA2066	5	5744283	A	B	A/B	B	B	B	B	A	A	A	B	B	A	B	A	B	A	B	A	A/B	B	A/B	A	B	A	B	A/B	B	B	B	A	B	B	B	A	B	A	A	B	B	B	A	A	B	B	B
	FA1083	5	6825867	A	B	A/B	B	B	B	B	A	A	A	B	B	A	B	A	B	A	B	A	A/B	A	A/B	A	B	A	A	A/B	B	A	A	A	B	B	B	A	B	A	A	B	B	B	A	A	B	A	B
	FA1087	5	7932384	A	B	A/B	B	B	B	B	A	B	A	B	B	A	B	A	B	A	B	A	A/B	A	B	B	B	A	A	B	B	A	A	A	B	B	B	A	B	A	A	B	A/B	B	A	A	B	A	B
	FA1091	5	9004749	A	B	A/B	B	B	B	B	A	B	A	B	B	A	B	A	B	A	B	A	A/B	A	B	B	B	A	A	B	B	A	A	A	B	B	B	A	B	A	A	B	A/B	B	A	A	B	A	B
	FA2966	5	17290422	A	B	A	B	A	B	B	A	B	A	B	A/B	A	A/B	B	B	A	B	A	B	A	A	A	B	A	A	B	B	A	A/B	A	B	B	B	A	B	A	A	B	A/B	B	B	B	B	B	B
	FA2070	5	18468922	A	B	A	B	A	B	A	A	B	A	B	B	A	B	B	A	A	B	A	A/B	A	A	A	B	A	A	B	B	B	A	A	B	B	B	A	B	A	A	B	B	B	B	A	B	B	A
	FA2971	5	20441687	A	B	A	B	A	B	A	A	B	A	B	B	A	B	B	B	A	B	A	B	A	A	B	A/B	A	A	B	B	B	B	B	A/B	B	B	A	A	B	A	B	B	B	A	B	A	B	A
	FA6065	5	22691771	A	B	B	B	A	B	A	A	B	B	A/B	B	A	B	B	B	A	A	A	A	A	B	A	A/B	A	A	B	B	B	B	A	B	B	A/B	B	B	A/B	A	B	A/B	B	A	B	A	B	A
	FA0343	5	24801132	A	B	B	A	A	B	B	A	B	B	A/B	A/B	A	B	B	B	A	A	B	A/B	A	B	A/B	A	A	A	B	B	B	B	A	A	B	A	A/B	B	A/B	A	B	A/B	B	A	B	B	B	A
	FA1124	5	26932044	A	B	B	A	B	B	B	A	B	B	B	B	A	B	A/B	B	A	B	B	B	A	A	A/B	A	A	A	B	B	B	B	A	A	B	A	A/B	B	B	A	B	A	A	A	A	A	B	A/B
	FA2982	5	28445291	A	B	B	A	B	A	A/B	A	B	B	A	A	A	B	B	B	A	B	A	B	A	A	A/B	A	A	A	A	B	B	B	A	A	B	A	A	B	B	B	B	A	A	A	A	A	B	A/B
	FA1132	5	29754410	A	B	B	A	B	A/B	A/B	A	B	B	A	A	A	B	A	A	A	B	B	A	A	A	A/B	A	A	A	A	B	B	B	A	A	B	A	A	A/B	B	A	B	B	A	A	A	A	B	B
	FA6410	6	3002	A	B	A/B	-	B	-	A/B	A/B	A/B	B	A	A	B	A	A/B	A/B	A/B	A	A/B	A	A	B	A/B	B	B	A	A/B	B	-	A	A/B	-	A	A	A	A/B	A/B	A	A	A	A	A	A	A	A	A
	FA6411	6	1290072	A	B	A	B	B	B	A	A/B	A	B	A	B	B	A	A	A/B	A	A	A	A	A	B	A	B	B	A	A	B	B	A	A	B	A	A	A	A	A	B	A	A	B	A	B	A	B	B
	FA6412	6	2397365	A	B	B	B	B	B	A	A/B	A/B	B	A	B	B	A	B	A	A	A	A	A	A	B	A	A	A/B	A	A	B	B	A	A	B	A	A	A	A	A	B	A	A/B	B	B	B	B	B	B
	FA3026	6	10807907	A	B	B	B	A/B	A	B	A	B	A	B	A	B	A	A	B	A	A	A	A	B	B	B	A	A	B	A	B	A	B	A	B	A	A	A	A	B	A	A	A	A	A	A	A	B	A
	FA0375	6	12284260	A	B	B	B	A/B	A	B	A	B	A	B	A	B	A	A	B	A	B	B	B	B	B	B	A	A	B	A	A	A	B	A	B	A	A	A	A	B	B	A	A	A	A	A	B	B	A
	FA6415	6	19533575	A	B	B	B	A	A/B	A	A	B	A	B	A	B	B	A	B	B	A	B	A	B	B	A/B	B	A	B	A	A	B	A	A	B	A	A	A	A	A/B	A	A	B	A	A	A	A	A	A
	FA6416	6	21401591	A	B	B	B	A	A/B	A	A	B	B	A	B	B	A	A	B	B	A	B	A	A/B	A	A	A	A	A	A	A	B	A	A	B	B	A	B	A	A/B	A	A/B	B	A/B	A	A/B	A	A	A
	FA6417	6	23710411	A	B	B	B	A	A/B	B	A	A	B	B	B	B	B	A	A/B	B	B	B	B	A/B	A	A	A	A	A	A	A	B	A	A	B	B	A	A	A	A/B	A	A	B	A	A	A	A	A	A
	FA0404	6	27875211	A	B	A	B	A	B	B	A	B	A	B	A	B	B	B	B	A	B	B	A/B	A	A	A/B	A	A	A	B	B	B	A	B	A/B	B	A	A	B	B	A	B	B	A	B	B	A	A	A
	FA3069	6	28964344	A	B	A	B	A	B	B	A	B	A	B	B	B	A	B	B	A	B	A	B	A	A	A/B	A	A	A	B	A	B	A	B	A/B	B	A	A	B	B	A	B	B	A	B	A	B	A	A
	FA3072	6	30371937	A	B	A	B	A	A	A	A	B	A	B	B	B	A	B	B	A	A	A	A	A	A	A	A	A	A	B	A	B	A	B	A/B	B	A	A	B	B	B	B	B	A	B	A	B	A	A
	FA2119	7	68275	A	B	B	A	A	B	B	B	A	B	B	A	A	A	B	B	B	B	B	B	A	B	A	A	A	B	A	B	B	B	B	A	A	A	B	B	B	B	A	A	A/B	A/B	B	A	B	A
	FA2134	7	1311819	A	B	A	A	A	B	A	B	A	B	B	A	B	A	B	B	B	A	B	B	A	B	B	A	A/B	A	A	B	A/B	B	B	A	A	A	A	B	B	A	A	B	A	B	B	A	B	A
	FA1226	7	2472694	A	B	B	A	A	B	B	B	B	B	B	A	A	A	B	B	B	A	B	A	A	B	B	A/B	A	A	B	B	A	B	A	B	A	A	A	B	A	A	B	B	A	B	B	A	B	A
	FA6418	7	4000072	A	B	A	B	A	B	B	B	B	B	B	A	A	A	A	B	B	A	B	A	A	B	B	A/B	A	B	B	B	A	B	A	B	A	B	A	B	A	A	B	B	A	B	A	B	B	A
	FA6419	7	5063894	A	B	A	B	A	B	B	B	B	B	B	A	A	A	A	A	B	A	B	A	A	B	B	A/B	B	B	B	B	A	B	A	B	B	B	A	B	A	A	B	B	A	B	A	B	B	A
	FA6420	7	11293728	A	B	A	B	A	B	B	B	B	B	A	A	A	A	A	A	B	B	B	B	A	A/B	B	A	B	A	B	B	A	A/B	A	A	B	B	A	B	A	A	B	A	A	A/B	A	A/B	A/B	A
	FA6421	7	19377911	A	B	A	A	A	A	B	B	A	A	A	B	A	A	A	B	B	B	B	B	A	A	A/B	A	B	A	B	A	A	A	A	A	B	B	A	B	A	B	B	B	A	B	A	B	A	A/B
	FA3144	7	22419320	A	B	A	A/B	A	A	B	B	A	A	A	B	A	A	A	B	B	B	B	B	A	B	B	B	B	A	A	A	A	A	A	A	A	B	A	B	A	A/B	A	B	B	B	B	B	A	A
	FA1289	7	23624058	A	B	A	A/B	A	A	B	A	A	A	A	B	A	A	A	B	B	B	A	A	A	B	B	B	A	A	A	A	A	A	A	A	A	B	B	B	A	A/B	A	B	B	B	B	A	A	A
	FA6354	7	24792084	A	B	A	A/B	A	A	B	A	A	A	A	B	A	A	B	B	B	B	B	B	A	A/B	B	B	A	A	A	A	A	A	A	A	A	B	B	B	A	A/B	A	A	B	B	B	B	A	A
	FA1849	7	25993444	A	B	A	B	A	A	B	A	A	A	A	B	A	A	B	B	B	B	A	B	A	A/B	B	B	A	A	A	B	A	A	A	A	A	A	B	B	A	B	A	A	B	B	A	A	A	A
	FA1308	7	28675345	A	B	A	B	A	A	A	A	A	A	A	A	A	B	A	B	A	A	A	A/B	A	A/B	B	B	A	A	A/B	B	A	A	A	A	A	A	B	B	A	A	B	A	B	B	A	A	A	A
	FA0471	8	173474	A	B	B	A	B	B	A	B	B	B	A	A	A	B	A/B	B	B	B	A	B	A	B	A	A/B	B	A	A	B	A	B	A	B	B	A/B	B	A	A	A	A	A	A	A	A/B	B	B	B
	FA4153	8	2332806	A	B	B	A	B	A	A	B	B	B	A	A	A	B	A	B	B	B	B	B	A	A	B	A/B	B	A	A	B	B	A	A	B	B	B	B	A	A	B	A	A	A	A	A	A	A	A
	FA6422	8	4351863	A	B	B	-	A	B	A	B	A	A	A	A	A/B	B	A	-	A	B	A	B	A	A	A	A	B	A	A	A/B	A	A	A	-	B	A	B	A	A	B	A	-	A	A	A	A	A	A
	FA1344	8	11314776	A	B	A	B	A	B	A	A	A	A	A	A	B	B	A	A	A	B	A	B	A	B	A	A	A	B	A	B	A	A	A	B	B	B	B	B	A	B	A	A	A	B	B	B	A	A
	FA5909	8	12661030	A	B	A	B	A	B	A	A	A	A	A	A	B	B	A	A	A	B	A	B	A	B	A	A	A	B	A	B	A	A	A	B	B	B	B	B	A	B	A	A	A	B	A	B	A	A
	FA3192	8	14196343	A	B	A	B	A	B	A	A	A	A	A	A	B	B	A	A	A	B	A	B	A	B	A	A	A	B	A	B	A	A	A	B	B	B	B	B	A	B	A	A	A	B	A	B	A	A
	FA3199	8	15235478	A	B	A	B	A	B	A	A	A	A	A	A	B	B	A	A	A	B	A	B	A	B	A	A	A	B	A	B	A	A	A	B	B	B	B	B	A	B	A	A	A	B	A	B	A	A
	FA2156	8	16451909	A	B	A	B	A	B	A	A	A	A	A	A	B	B	A	A	A	B	A	B	B	B	A	A	A	B	B	B	A	A	A	B	A	B	B	A	A	B	B	A	A	B	B	B	A	A
	FA1371	8	17571654	A	B	A	A	A	B	A	A	A	A	A	A	B	B	A	B	A	B	A	B	B	A	B	A	A	B	B	B	A	A	A	B	A	B	B	A	A	B	B	A	A	B	B	B	A	A
	FA1376	8	18874411	A	B	A	A	A	B	A	A	A	A	A	A	B	B	A	B	A	B	A	B	B	A	B	A	A	B	B	B	A	A	A	B	A	B	B	A	A	B	B	A	A	B	B	B	A	A
	FA1380	8	20306227	A	B	A	A	A	B	A	A	A	A	A	A	B	B	A	B	A	B	A/B	A/B	B	A	B	A	A	B	B	B	A	A	A	B	A	B	B	A	A	B	B	A	A	B	B	B	A	A
	FA0518	8	27221650	A	B	B	A	A	A/B	B	A	A	A	A	B	A	A	A	A	A	B	B	A/B	B	A	A	A	A	B	B	A/B	B	B	B	A	A	A	A	A/B	B	B	A	A	B	B	A	B	A	A/B
	FA2151	8	28340239	A	B	B	A	A	A/B	B	A	A	A	A	B	A	A	A	A	A	B	B	A	B	B	A/B	A	A	B	B	A/B	B	B	B	A	A	A	A	A/B	B	B	A/B	B	B	B	A	B	A	A/B
	FA6423	9	1293918	A	B	A	A	A	A	B	A	B	B	A	B	A	B	A	B	B	B	B	B	B	A	B	B	A	B	B	B	B	A	B	A/B	A	A	B	B	B	A/B	B	A	A	A	A	A	A	B
	FA1405	9	2750505	A	B	A	A	A	A	B	A	B	B	A	B	A	B	A	B	B	B	B	B	B	A	B	B	A	B	B	B	B	A	B	A/B	A	A	B	B	B	A/B	B	A	A	A	A	A	A	B
	FA3224	9	4504970	A	B	A	A	A	A	B	A	B	B	A	B	A	B	A	B	B	B	B	B	B	A	B	B	A	B	B	B	B	A	B	A/B	A	A	B	B	B	A/B	B	A	A	A	A	A	A	B
	FA0535	9	8923559	A	B	A	A	B	A	B	A	B	B	A	B	A	B	A	B	B	B	B	B	B	B	B	B	A/B	B	B	A	B	A	B	A	B	A	B	A/B	B	A	B	A	A	B	A/B	A	A	B
	FA1426	9	10611657	A	B	A	B	B	B	B	A	B	B	A	A	A	B	B	B	B	B	B	B	B	B	B	B	A	B	B	A	B	A	B	A	B	A	A	A	B	A	B	A	A	A/B	A/B	A	A	B
	FA0542	9	12728309	A	B	A	B	B	B	B	A	B	B	A	A	A	B	B	B	A	B	B	B	A/B	B	B	B	A	B	B	A	B	A/B	B	A	B	A	B	A	B	B	B	B	A	A	B	A	B	B
	FA5238	9	14127575	A	B	A	B	B	B	B	A	B	B	A	B	B	B	B	B	A	A	A	A	A/B	B	B	B	A	B	B	A	B	A	B	A	B	A	B	A	B	B	B	B	A	A	A	A	A	B
	FA2189	9	15972400	A	B	A	B	B	B	A	A	B	B	A	A/B	B	B	B	B	A	B	B	B	A/B	B	B	B	A	B	B	A	B	A/B	B	A	B	A	A	A	B	A/B	B	B	A	B	A	B	B	B
	FA3264	9	21047200	A	B	B	A	A	B	A	A	B	A	A	A/B	A/B	B	B	A/B	A	B	A	B	A	B	A/B	A/B	A	A	A	B	B	A/B	A	A	B	A	-	A	A	A	A	B	A/B	A	A/B	A	B	B
	FA3271	9	22921187	A	B	B	A	A	B	A	A	A	A	A	A/B	A/B	A	B	A/B	A	B	A	B	A	B	B	B	A	A	A/B	B	B	A/B	B	A	B	A	A/B	A	A/B	A	A	B	A/B	A	A/B	A	B	B
	FA0564	10	1528769	A	B	A	B	A	B	B	A	A	B	A	A	A	B	B	B	A	B	A	A/B	B	B	A/B	B	A	B	B	A	A	B	A	A	B	A	B	B	A	A	B	B	A	A	B	A	B	B
	FA6085	10	6955443	A	B	A	B	A	B	B	A	A	B	A	B	A	B	B	B	A	B	A	B	A	A	A	B	A	B	B	A	A	B	A	B	B	A/B	A	B	A	A	B	B	A	A	A	A	B	B
	FA1481	10	8560544	A	B	A	B	A	B	B	A	A	B	A	B	A	B	B	B	A	B	A	A	A	A	A	B	A	B	B	A	A	B	A	B	B	A/B	A	B	A	A	B	B	A	A	B	A	B	B
	FA3294	10	9934800	A	B	A	B	A	B	B	A	A	B	A	B	A	B	B	B	A	B	A	B	A	A	A	B	A	B	B	A	A	B	A	B	B	A/B	A	B	A	A	B	B	A	A	A	A	B	B
	FA0581	10	11982857	A	B	A	B	A	B	B	A	A	B	A	B	B	B	B	B	A	B	A	A	A	A	A	B	A	B	A/B	A	A	B	B	B	B	A	A	B	B	A	A/B	B	A	A	B	A	B	B
	FA6221	10	13253748	A	B	A	B	A	B	B	A	A	B	A	B	B	B	B	B	A	B	A	B	A	A	A	B	A	B	A/B	B	A	B	B	A	B	A	A	B	B	A	A/B	B	A	A	A	A	B	B
	FA5349	10	15340742	A	B	B	B	A	B	B	A	A	B	A	B	B	B	B	A	A	B	A	B	A	A	A	B	A	A/B	A	B	A	B	B	A	B	A	A	B	B	A	A/B	B	A	A	A	A	B	B
	FA3308	10	16678662	A	B	B	B	A	B	B	A	A	B	A	B	B	B	B	A	A	B	A	B	B	A	A	B	A	B	A/B	B	B	B	B	A	B	A	A	B	B	A	A/B	B	A	A	A	A	B	B
	FA0591	10	17798355	A	B	B	B	B	B	B	A	A	B	A	B	B	B	B	A	A/B	B	A	A	A	B	A	B	A	B	B	B	B	B	B	A	B	A	A	B	B	A	A/B	B	A	A	A	B	B	A/B
	FA6195	10	23121236	A	B	A	A	B	A/B	B	A	A	A	A	B	A	A	A	B	B	B	B	B	A	A/B	B	A	A	B	A/B	A	A	B	B	A	A/B	A	A	B	B	A	B	B	A	A	A	A	B	A
	FA3328	11	130453	A	B	B	B	B	B	B	B	B	A	B	B	B	A	B	B	A	B	A	B	B	B	B	B	B	B	B	A	A	B	B	B	A	A/B	A	A	B	B	B	B	A	A	A	A	B	A
	FA3334	11	3368163	A	B	B	B	A	B	A	B	A	A	B	B	B	B	A/B	A	A	B	A	B	B	B	B	A/B	B	B	B	A	A	B	B	B	A	A	A	B	B	A	B	B	A	A	A	A	B	A
	FA3341	11	4605187	A	B	B	A/B	A	A	A	A	A	A	A	B	B	B	B	A	A	B	A	B	B	B	B	A	A	B	A	A	A	B	B	B	A	A	B	A	B	A	A	B	A	A	A	A	B	A
	FA3361	11	10913500	A	B	B	A	B	A	B	A	A	A	A	A	A/B	A/B	B	B	A	A	A	A	B	A	B	A	A	B	A	B	A	B	B	B	A	A	A	A	B	A	A	B	B	A	B	A	A	A
	FA1570	11	12597346	A	B	B	A	B	A	B	A	A	A	A	A	A/B	A/B	B	B	A	A	B	A/B	B	A	B	A	A	B	A	-	A	B	B	B	A	A	A	A	B	A	A	B	B	A	A	B	A	A
	FA3365	11	13610170	A	B	B	A	B	A	B	A	A	A	A	A	A/B	A/B	B	B	A	A	A	A	B	A	B	A	A	B	A	B	A	B	B	B	A	A	A	A	B	A	A	B	B	A	B	A	A	A
	FA2227	11	15688180	A	B	B	A	B	A	B	A	A	A	A	A	A/B	A/B	B	B	A	A	B	A/B	B	A	B	A	A	B	A	B	A	B	B	B	A	B	A	B	B	A	A	B	B	A	A	B	A	A
	FA3374	11	16898168	A	B	B	A	B	A	B	B	A	B	A	A/B	B	A	B	B	A	B	A	B	B	A	B	A	A	B	A	B	A	B	B	B	A	B	A	B	B	A	A	B	B	A	B	A	A	B
	FA3429	11	24564316	A	B	A	A	A	A	B	A/B	A	B	A	A	B	B	B	A	A	B	A	B	A	A	A	A	A	B	A	B	A/B	A	B	B	A	A	A	B	B	B	A	A	B	A	B	A	A	B
	FA3436	11	25864746	A	B	A	A/B	A	A/B	B	B	A	B	A	A	B	A	B	A	A	B	A	B	A	A	A	B	B	B	A	B	A/B	A	B	A	A	A	A	B	B	B	A	A	B	A	B	A	A	B
	FA1651	11	27244322	A	B	A	A/B	A	A/B	B	B	A	B	B	B	B	A	B	A	A	B	B	A	A	A	A	B	B	B	A	B	A/B	A	B	A	A	A	A	B	B	B	A	A	B	A	B	A	A	B
	FA5116	11	29004577	A	B	A	A	A	A/B	B	B	A	B	A	B	B	A	B	A	B	B	B	B	A	A	A	B	B	B	A	B	A/B	A/B	B	A	A	B	A	B	B	B	A	A	B	A	B	A	A	B
	FA5255	12	146457	A	B	A	A	A	A	A	A	A	A	A	A	A	A	A	A	A	A	A	A	A	A	A	A	A	A	A	B	A	A	A	A	A	A	A	A	A	A	A	A	A	A	A	A	A	B
	FA6055	12	1291789	A	B	A	A	A	A	A	A	A	A	B	A	A	A	A	A	A	A	A	A	A	A	B	A	A	A	A	A	A	A	A	A	A	A	A	A	A	A	A	A	A	A	A	A	A	A
	FA5122	12	2432838	A	B	A	A	A	A	A	A	A	A	A/B	A	A	A	A	A	A	A	A	A	B	A	B	A	A	A	A	A	A	A	A	A	A	A	A	A	A	A	A	A	A	A	A	A	A	A
	FA3455	12	3760270	A	B	A	A	A	A	A/B	A	A	A	B	A	A	A	A/B	A	B	A	B	A	B	A	B	A	A	A	B	A	A	A	A	A	B	A	A	A	A	A	A/B	B	B	A	B	A	A	B
	FA1679	12	4880368	A	B	A/B	A/B	B	A	B	A	A	A	B	A	A	A	A/B	B	A	A	A	B	B	A	B	A	A	A	B	A	A	A	A	A	B	A	A	A	A	B	A/B	B	B	A	A	B	A	B
	FA1694	12	8163336	A	B	A	B	B	A	A	A	B	A	A	B	A	A	A	B	A	A	A	A	B	A	B	A	A	A	B	A	A	A	A	A	B	A	B	A	A	A	B	B	B	A	A	B	A	B
	FA1701	12	10267973	A	B	A/B	B	B	A	A	A	B	B	A	B	A	A	A	B	A	A	A	A	B	A	B	A	A	A	B	A	A	A	B	A	B	A	B	A	A/B	A	A/B	B	B	B	A	B	A	B
	FA1870	12	12529153	A	B	A/B	B	B	A	A	A	B	B	B	B	A	A	A	B	A	A	A	A	B	A	B	A	A	A	B	A	A	A	B	B	B	A	B	A	A/B	A	A/B	B	B	B	A	B	A	B
	FA1718	12	13789948	A	B	A/B	B	B	A	A	A	B	B	B	B	A	A	A	B	A	A	A	A	B	A	B	A	A	A	B	A	A	A	B	B	B	A	B	A	A/B	A	A/B	B	B	B	A	B	A	B
	FA3523	12	19495892	A	B	B	B	B	A	A	A	B	B	B	B	A	A	A	B	A/B	A	A/B	A	A	A	B	A	A	B	B	A	A	A	B	B	A	A	B	A	B	A	A/B	B	A	B	A	B	A	A
	FA1752	12	22097355	A	B	A/B	B	B	B	A	A	B	A	B	B	A	B	A	B	B	A	B	A/B	B	A	B	A	A	A	B	A	A	A	B	B	A	A	B	B	B	A	A	A	A	A/B	B	B	A	A
	FA3531	12	24161843	A	B	B	B	A	A	A	B	-	A	-	B	A	B	A	B	B	A	B	A	B	A	B	A	B	B	B	A	A	A	A	B	A/B	A	B	B	A	A	A/B	A	A	A/B	A	A/B	A	A
	FA3536	12	25468009	A	B	A	A	A	A	A	B	B	A	A/B	B	A	A/B	A	B	B	A	B	A	B	A/B	B	A	B	B	B	A	A	A	A	B	A/B	A/B	B	B	A	B	A/B	A	A	A	A	A	A	A
	FA1776	12	27502348	A	B	A	A	A	A	B	B	A	A	A/B	B	A/B	B	B	B	B	A	B	B	B	B	B	A	B	B	B	A	A	A	A	B	B	B	B	B	A	B	B	A	A	A	A	B	A	A
	a KG: Kitagenki		Amylose content (%)	22.9	16.5	22.05	20.95	21.6	21.7	19.65	22.25	19.55	18.3	20.55	19.05	20.15	16.6	22.05	18.65	17.15	17.5	19.15	18.75	18.2	21.1	17.7	17.85	21.5	17.05	18.2	18.1	16.2	21.85	18.2	18.3	20.05	21.65	17.6	21.65	18.75	19.4	17.9	20.9	21.15	21.35	20.5	22.4	22.75	17.65
	b HK332: Hokkai332		Pasting temperature (°C)	72.2	71.2	71.4	70.575	71.45	70.975	72.25	71.85	71.35	71.3	71.475	70.925	70.975	72.325	71.375	71.2	70.95	72.725	70.525	71.35	71.375	72.35	71.425	72.35	71.85	70.725	71.4	71.35	71.8	70.95	71.4	71.275	71.375	71.75	71.925	72.35	71.3	72.3	72	72.225	71.525	71.8	71.45	72.3	71.35	71.45
			Hardness (N) 30 °C １h	6.24222	4.15444	5.84	4.78667	6.05222	5.65333	4.55778	6.00333	5.51556	5.11	4.99333	5.11	5.84556	4.57444	5.61111	4.54	4.81889	4.58111	5.53444	4.60222	4.85889	5.53	4.39667	4.30556	5.87222	4.55111	4.51111	4.66889	4.40111	5.56	4.62889	4.95333	4.43667	5.06667	4.16556	4.82111	4.79	5.47111	4.01667	5.38	5.70222	5.54556	4.89	5.84556	5.97111	4.56667
			Hardness (N) 4 °C 24 h	15.34	11.3322	14.7544	12.7389	17.2011	16.2733	12.4456	16.1856	12.8067	12.66	13.9378	12.6789	15.8744	12.3244	15.46	14.2522	10.6956	13.0244	13.7267	12.2978	13.1711	15.6811	11.0456	14.3778	16.0067	12.4133	12.66	11.6	10.5444	16.7744	12.77	12.7733	11.2656	14.75	9.94889	14.4	11.1389	14.18	12.2367	12.7644	13.9956	15.0233	14.3789	15.71	14.5089	12.0633
[truncated: 55 more columns]
